# Supplementary material for: Global Transmission and Evolution of Chikungunya Virus: Origins, Adaptive Mutations, and Intercontinental Spread of the Three Genotypes
Source: Transbound Emerg Dis. 2025 Nov 26;2025:3315650. doi: 10.1155/tbed/3315650 (PMC12674863; doi:10.1155/tbed/3315650)
Supplement: Supporting Information 1 — Table S1. Data on 929 complete CHIKV genomes obtained from NCBI (statistics through November 13, 2023), genotyping information was obtained from the CHIKV typing website (https://www.genomedetective.com/app/typingtool/chikungunya/). [file 3315650.f1.xlsx]

## Sheet: Supplementary table 1
Supplementary table1. Data on 929 complete CHIKV genomes obtained from NCBI (statistics through November 13, 2023), genotyping information was obtained from the CHIKV typing website((https:/ /www. genomedetective.com/app/typingtool/chikungunya/).
	Genbank	country	year	host	genotype
1	MH229986.1	Mauritius	2006	N/A	ECSA
2	KX702402.1	Haiti	2014	Homo sapiens	Asian
3	KX702401.1	Haiti	2014	Homo sapiens	Asian
4	MT526807.1	Kenya	2016	Homo sapiens	ECSA
5	MT526805.1	Kenya	2017	Homo sapiens	ECSA
6	MT526804.1	Kenya	2017	Homo sapiens	ECSA
7	MT526802.1	Kenya	2014	Homo sapiens	ECSA
8	MT526800.1	Kenya	2017	Homo sapiens	ECSA
9	JF274082.1	India	2006	Homo sapiens	ECSA
10	ON887080.1	India	2022	Aedes aegypti	ECSA
11	ON887079.1	India	2022	Aedes aegypti	ECSA
12	ON838556.1	India	2022	Aedes aegypti	ECSA
13	OP615963.1	Argentina	2016	Homo sapiens	ECSA
14	OP615962.1	Argentina	2015	Homo sapiens	Asian
15	OP615961.1	Argentina	2014	Homo sapiens	Asian
16	ON262796.1	Thailand	2019	Homo sapiens	ECSA
17	ON262795.1	Thailand	2019	Homo sapiens	ECSA
18	ON262794.1	Thailand	2019	Homo sapiens	ECSA
19	ON262793.1	Thailand	2019	Homo sapiens	ECSA
20	ON262792.1	Thailand	2012	Homo sapiens	ECSA
21	ON262791.1	Thailand	2012	Homo sapiens	ECSA
22	OL840907.1	China	N/A	Homo sapiens	ECSA
23	OL840906.1	China	N/A	Homo sapiens	ECSA
24	OL840905.1	China	N/A	Homo sapiens	ECSA
25	OL898715.1	Brazil	2021	Homo sapiens	ECSA
26	OL898714.1	Brazil	2020	Homo sapiens	ECSA
27	OL898713.1	Brazil	2021	Homo sapiens	ECSA
28	OL898712.1	Brazil	2021	Homo sapiens	ECSA
29	OL898711.1	Brazil	2021	Homo sapiens	ECSA
30	OL898710.1	Brazil	2021	Homo sapiens	ECSA
31	OL898709.1	Brazil	2021	Homo sapiens	ECSA
32	OL898708.1	Brazil	2021	Homo sapiens	ECSA
33	OL898707.1	Brazil	2021	Homo sapiens	ECSA
34	OL898706.1	Brazil	2021	Homo sapiens	ECSA
35	OL898705.1	Brazil	2021	Homo sapiens	ECSA
36	OL898704.1	Brazil	2021	Homo sapiens	ECSA
37	OL898703.1	Brazil	2021	Homo sapiens	ECSA
38	OL898702.1	Brazil	2021	Homo sapiens	ECSA
39	OL898701.1	Brazil	2021	Homo sapiens	ECSA
40	OL898700.1	Brazil	2021	Homo sapiens	ECSA
41	OL898699.1	Brazil	2021	Homo sapiens	ECSA
42	OL898698.1	Brazil	2021	Homo sapiens	ECSA
43	OL898697.1	Brazil	2021	Homo sapiens	ECSA
44	OL898696.1	Brazil	2021	Homo sapiens	ECSA
45	OL898695.1	Brazil	2021	Homo sapiens	ECSA
46	OL898694.1	Brazil	2021	Homo sapiens	ECSA
47	OL898693.1	Brazil	2021	Homo sapiens	ECSA
48	OL898692.1	Brazil	2021	Homo sapiens	ECSA
49	OL898691.1	Brazil	2021	Homo sapiens	ECSA
50	OL898690.1	Brazil	2021	Homo sapiens	ECSA
51	OL898689.1	Brazil	2021	Homo sapiens	ECSA
52	OL898688.1	Brazil	2021	Homo sapiens	ECSA
53	OL898687.1	Brazil	2021	Homo sapiens	ECSA
54	OL898686.1	Brazil	2021	Homo sapiens	ECSA
55	OL898685.1	Brazil	2021	Homo sapiens	ECSA
56	OL898684.1	Brazil	2021	Homo sapiens	ECSA
57	OL898683.1	Brazil	2021	Homo sapiens	ECSA
58	OL898682.1	Brazil	2021	Homo sapiens	ECSA
59	OL898681.1	Brazil	2021	Homo sapiens	ECSA
60	OL898680.1	Brazil	2021	Homo sapiens	ECSA
61	OL898679.1	Brazil	2021	Homo sapiens	ECSA
62	OL898678.1	Brazil	2021	Homo sapiens	ECSA
63	OL898677.1	Brazil	2021	Homo sapiens	ECSA
64	OL898676.1	Brazil	2021	Homo sapiens	ECSA
65	OL898675.1	Brazil	2020	Homo sapiens	ECSA
66	OL898674.1	Brazil	2021	Homo sapiens	ECSA
67	OL898673.1	Brazil	2021	Homo sapiens	ECSA
68	OL898672.1	Brazil	2021	Homo sapiens	ECSA
69	OL898671.1	Brazil	2021	Homo sapiens	ECSA
70	OL898670.1	Brazil	2021	Homo sapiens	ECSA
71	OL898669.1	Brazil	2020	Homo sapiens	ECSA
72	OL898668.1	Brazil	2021	Homo sapiens	ECSA
73	OL898667.1	Brazil	2021	Homo sapiens	ECSA
74	OL898666.1	Brazil	2021	Homo sapiens	ECSA
75	OL898665.1	Brazil	2021	Homo sapiens	ECSA
76	OL898664.1	Brazil	2021	Homo sapiens	ECSA
77	OL898663.1	Brazil	2020	Homo sapiens	ECSA
78	MZ443816.1	Thailand	2018	Aedes aegypti	ECSA
79	MZ443815.1	Thailand	2018	Aedes aegypti	ECSA
80	MZ443814.1	Thailand	2018	Aedes aegypti	ECSA
81	MZ443813.1	Thailand	2018	Aedes aegypti	ECSA
82	MW656171.1	Colombia	2015	Homo sapiens	Asian
83	MW574902.1	India	2016	Homo sapiens	ECSA
84	MT526904.1	Brazil	2017	Aedes aegypti	ECSA
85	MT526902.1	Brazil	2017	Culex quinquefasciatus	ECSA
86	MT526900.1	Brazil	2017	Aedes aegypti	ECSA
87	MT636922.1	Democratic Republic of the Congo	2019	Aedes albopictus	ECSA
88	MT636921.1	Democratic Republic of the Congo	2019	Aedes albopictus	ECSA
89	MT636920.1	Democratic Republic of the Congo	2019	Aedes albopictus	ECSA
90	MT636919.1	Democratic Republic of the Congo	2019	Aedes albopictus	ECSA
91	MT636918.1	Democratic Republic of the Congo	2019	Aedes aegypti	ECSA
92	MT636917.1	Democratic Republic of the Congo	2019	Aedes albopictus	ECSA
93	MT636916.1	Democratic Republic of the Congo	2019	Aedes albopictus	ECSA
94	MT636914.1	Democratic Republic of the Congo	2019	Aedes albopictus	ECSA
95	MT636913.1	Democratic Republic of the Congo	2019	Homo sapiens	ECSA
96	MT636912.1	Democratic Republic of the Congo	2019	Homo sapiens	ECSA
97	MT636911.1	Democratic Republic of the Congo	2019	Homo sapiens	ECSA
98	MT636910.1	Democratic Republic of the Congo	2019	Homo sapiens	ECSA
99	MT636909.1	Democratic Republic of the Congo	2019	Homo sapiens	ECSA
100	MT636908.1	Democratic Republic of the Congo	2019	Homo sapiens	ECSA
101	MT636907.1	Democratic Republic of the Congo	2019	Homo sapiens	ECSA
102	MH349097.1	China	2017	Homo sapiens	ECSA
103	MK040571.1	Thailand	2018	Homo sapiens	ECSA
104	MK040570.1	Thailand	2018	Homo sapiens	ECSA
105	MK040569.1	Thailand	2018	Aedes aegypti	ECSA
106	MN974224.1	Thailand	2019	Homo sapiens	ECSA
107	MN974213.1	Thailand	2019	Homo sapiens	ECSA
108	MN974212.1	Thailand	2019	Homo sapiens	ECSA
109	MN974211.1	Thailand	2018	Homo sapiens	ECSA
110	MN974210.1	Thailand	2019	Homo sapiens	ECSA
111	MN974209.1	Thailand	2019	Homo sapiens	ECSA
112	MN974208.1	Thailand	2019	Homo sapiens	ECSA
113	MN974207.1	Thailand	2019	Homo sapiens	ECSA
114	MN974206.1	Thailand	2019	Homo sapiens	ECSA
115	MN974205.1	Thailand	2019	Homo sapiens	ECSA
116	MN974204.1	Thailand	2019	Homo sapiens	ECSA
117	MN974203.1	Thailand	2019	Homo sapiens	ECSA
118	MN974223.1	Thailand	2018	Homo sapiens	ECSA
119	MN974222.1	Thailand	2018	Homo sapiens	ECSA
120	MN974221.1	Thailand	2018	Homo sapiens	ECSA
121	MN974220.1	Thailand	2018	Homo sapiens	ECSA
122	MN974219.1	Thailand	2018	Homo sapiens	ECSA
123	MN974218.1	Thailand	2018	Homo sapiens	ECSA
124	MN974217.1	Thailand	2018	Homo sapiens	ECSA
125	MN974216.1	Thailand	2018	Homo sapiens	ECSA
126	MN974215.1	Thailand	2018	Homo sapiens	ECSA
127	MN974214.1	Thailand	2018	Homo sapiens	ECSA
128	MN402892.1	China	2019	Homo sapiens	ECSA
129	MN402891.1	China	2019	Homo sapiens	ECSA
130	MN402890.1	China	2019	Homo sapiens	ECSA
131	MN402889.1	China	2019	Homo sapiens	ECSA
132	MN402888.1	Myanmar	2019	Homo sapiens	ECSA
133	MN402887.1	Myanmar	2019	Homo sapiens	ECSA
134	MN402886.1	China	2019	Homo sapiens	ECSA
135	MN402885.1	China	2019	Homo sapiens	ECSA
136	MN402884.1	China	2019	Homo sapiens	ECSA
137	MN402883.1	China	2019	Homo sapiens	ECSA
138	MK468620.1	Bangladesh	2017	Homo sapiens	ECSA
139	MK468619.1	Bangladesh	2017	Homo sapiens	ECSA
140	MK468617.1	Bangladesh	2017	Homo sapiens	ECSA
141	MK468616.1	Bangladesh	2017	Homo sapiens	ECSA
142	MK468615.1	Bangladesh	2017	Homo sapiens	ECSA
143	MK468614.1	Bangladesh	2017	Homo sapiens	ECSA
144	MK468613.1	Bangladesh	2017	Homo sapiens	ECSA
145	MK468612.1	Bangladesh	2017	Homo sapiens	ECSA
146	MK468611.1	Bangladesh	2017	Homo sapiens	ECSA
147	MK468610.1	Bangladesh	2017	Homo sapiens	ECSA
148	MK468608.1	Bangladesh	2017	Homo sapiens	ECSA
149	MK551553.1	India	2016	Homo sapiens	ECSA
150	MK551552.1	India	2016	Homo sapiens	ECSA
151	MK518340.1	India	2016	Homo sapiens	ECSA
152	MH359142.1	Colombia	2014	Homo sapiens	Asian
153	MH359141.1	Colombia	2014	Homo sapiens	Asian
154	MH359140.1	Colombia	2014	Homo sapiens	Asian
155	MH359139.1	Colombia	2014	Homo sapiens	Asian
156	MH329304.1	Colombia	2014	Homo sapiens	Asian
157	MH329303.1	Colombia	2014	Homo sapiens	Asian
158	MH329302.1	Colombia	2014	Homo sapiens	Asian
159	MH329301.1	Colombia	2014	Homo sapiens	Asian
160	MH329300.1	Colombia	2014	Homo sapiens	Asian
161	MH329299.1	Colombia	2014	Homo sapiens	Asian
162	MH329298.1	Colombia	2014	Homo sapiens	Asian
163	MH329297.1	Colombia	2014	Homo sapiens	Asian
164	MH329296.1	Colombia	2014	Homo sapiens	Asian
165	MH329295.1	Colombia	2014	Homo sapiens	Asian
166	MH329294.1	Colombia	2014	Homo sapiens	Asian
167	MH329293.1	Colombia	2014	Homo sapiens	Asian
168	MH670649.1	China	2009	Homo sapiens	Asian
169	MH823668.1	Brazil	2017	Homo sapiens	ECSA
170	MH823667.1	Brazil	2017	Homo sapiens	ECSA
171	MH823666.1	Brazil	2017	Homo sapiens	ECSA
172	MH823665.1	Brazil	2017	Homo sapiens	ECSA
173	MH823664.1	Brazil	2017	Homo sapiens	ECSA
174	MH823663.1	Brazil	2017	Homo sapiens	ECSA
175	MK120202.1	Italy	2007	Homo sapiens	ECSA
176	MK120201.1	Italy	2007	Homo sapiens	ECSA
177	MK120200.1	Italy	2017	Homo sapiens	ECSA
178	MK120199.1	Italy	2017	Homo sapiens	ECSA
179	MK120198.1	Italy	2017	Homo sapiens	ECSA
180	MK120197.1	Italy	2017	Homo sapiens	ECSA
181	MK120196.1	Italy	2017	Homo sapiens	ECSA
182	MK120195.1	Italy	2017	Homo sapiens	ECSA
183	MK120194.1	Italy	2017	Aedes albopictus	ECSA
184	MH754507.1	Italy	2017	Aedes albopictus	ECSA
185	MH423806.1	Kenya	2016	Homo sapiens	ECSA
186	MH423805.1	Kenya	2016	Homo sapiens	ECSA
187	MH423804.1	Kenya	2016	Homo sapiens	ECSA
188	MH423803.1	Kenya	2016	Homo sapiens	ECSA
189	MH423802.1	Kenya	2016	Homo sapiens	ECSA
190	MH423801.1	Kenya	2016	Homo sapiens	ECSA
191	MH423800.1	Kenya	2016	Homo sapiens	ECSA
192	MH423799.1	Kenya	2016	Homo sapiens	ECSA
193	MH423798.1	Kenya	2016	Homo sapiens	ECSA
194	MH423797.1	Kenya	2016	Homo sapiens	ECSA
195	MH400249.1	China	2017	Homo sapiens	ECSA
196	MH507158.1	Italy	2017	Homo sapiens	ECSA
197	MG967666.1	Haiti	2014	Homo sapiens	Asian
198	KT324228.1	Malaysia	2009	Homo sapiens	ECSA
199	KT324227.1	Malaysia	2009	Homo sapiens	ECSA
200	KT324226.1	Malaysia	2009	Homo sapiens	ECSA
201	KT324225.1	Malaysia	2009	Homo sapiens	ECSA
202	KT324224.1	Malaysia	2008	Homo sapiens	ECSA
203	MG921596.1	Mexico	2015	Homo sapiens	Asian
204	MG000876.1	Haiti	2016	Aedes albopictus	ECSA
205	MG664851.1	China	2012	Homo sapiens	Asian
206	MG664850.1	China	2010	Homo sapiens	ECSA
207	KX881784.1	India	N/A	Homo sapiens	ECSA
208	MF773569.1	Papua New Guinea	2013	Homo sapiens	ECSA
209	MF773568.1	Malaysia	2008	Homo sapiens	ECSA
210	MF773567.1	Borneo	2011	Homo sapiens	ECSA
211	MF773566.1	Bangladesh	2017	Homo sapiens	ECSA
212	MF773565.1	Timor-Leste	2010	Homo sapiens	Asian
213	MF773564.1	Philippines	2016	Homo sapiens	Asian
214	MF773563.1	Philippines	2014	Homo sapiens	Asian
215	MF773562.1	Kiribati	2015	Homo sapiens	Asian
216	MF773561.1	Indonesia	2011	Homo sapiens	Asian
217	MF773560.1	N/A	2014	Homo sapiens	Asian
218	MF773559.1	Samoa	2014	Homo sapiens	ECSA
219	MF774619.1	Pakistan	2016	Homo sapiens	ECSA
220	MF774618.1	Pakistan	2016	Homo sapiens	ECSA
221	MF774617.1	Pakistan	2016	Homo sapiens	ECSA
222	MF774616.1	Pakistan	2016	Homo sapiens	ECSA
223	MF774615.1	Pakistan	2016	Homo sapiens	ECSA
224	MF774614.1	Pakistan	2016	Homo sapiens	ECSA
225	MF774613.1	Pakistan	2016	Homo sapiens	ECSA
226	KY055011.1	Brazil	2016	Aedes aegypti	ECSA
227	KY751908.1	Australia	2016	Homo sapiens	ECSA
228	KX009171.1	Thailand	2013	Homo sapiens	ECSA
229	KX009170.1	Thailand	2013	Homo sapiens	ECSA
230	KX009169.1	Thailand	2013	Homo sapiens	ECSA
231	KX009168.1	Thailand	2013	Homo sapiens	ECSA
232	KX009167.1	Thailand	2013	Homo sapiens	Asian
233	KX496989.1	Colombia	2016	Homo sapiens	Asian
234	KT308163.1	Philippines	2012	Homo sapiens	Asian
235	KT308162.1	Philippines	2012	Homo sapiens	Asian
236	KT308161.1	Philippines	2012	Homo sapiens	Asian
237	KT308160.1	Philippines	2012	Homo sapiens	Asian
238	KT308159.1	Philippines	2012	Homo sapiens	ECSA
239	FJ445511.2	Singapore	2008	Homo sapiens	ECSA
240	FJ445510.2	Singapore	2008	Homo sapiens	ECSA
241	FJ445502.2	Singapore	2008	Homo sapiens	ECSA
242	FJ445484.2	Singapore	2008	Homo sapiens	ECSA
243	FJ445463.2	Singapore	2008	Homo sapiens	ECSA
244	FJ445445.2	Singapore	2008	Homo sapiens	ECSA
245	FJ445443.2	Singapore	2008	Homo sapiens	ECSA
246	FJ445433.2	Singapore	2008	Homo sapiens	ECSA
247	FJ445432.2	Singapore	2008	Homo sapiens	ECSA
248	FJ445431.2	Singapore	2008	Homo sapiens	ECSA
249	FJ445430.2	Singapore	2008	Homo sapiens	ECSA
250	FJ445428.2	Sri Lanka	2007	Homo sapiens	ECSA
251	FJ445427.2	Sri Lanka	2007	Homo sapiens	ECSA
252	FJ445426.2	Sri Lanka	2008	Homo sapiens	ECSA
253	FJ513679.1	Sri Lanka	2008	Homo sapiens	ECSA
254	FJ513675.1	Sri Lanka	2008	Homo sapiens	ECSA
255	FJ513673.1	Sri Lanka	2008	Homo sapiens	ECSA
256	FJ513657.1	Sri Lanka	2008	Homo sapiens	ECSA
257	FJ513654.1	Sri Lanka	2008	Homo sapiens	ECSA
258	FJ513645.1	Sri Lanka	2008	Homo sapiens	ECSA
259	FJ513637.1	Sri Lanka	2008	Homo sapiens	ECSA
260	FJ513635.1	Sri Lanka	2008	Homo sapiens	ECSA
261	FJ513632.1	Sri Lanka	2008	Homo sapiens	ECSA
262	FJ513629.1	Sri Lanka	2008	Homo sapiens	ECSA
263	FJ513628.1	Sri Lanka	2008	Homo sapiens	ECSA
264	KX228391.1	Brazil	2016	Homo sapiens	Asian
265	KX168429.1	Malaysia	2009	Homo sapiens	Asian
266	KT192707.1	Nicaragua	2014	Homo sapiens	Asian
267	KR559495.1	Puerto Rico	2014	N/A	Asian
268	KR559494.1	Virgin Islands	2014	N/A	Asian
269	KR559485.1	Virgin Islands	2014	N/A	Asian
270	KR559483.1	Puerto Rico	2014	N/A	Asian
271	KR559482.1	Virgin Islands	2014	N/A	Asian
272	KR559480.1	Virgin Islands	2014	N/A	Asian
273	KR559474.1	Puerto Rico	2014	N/A	Asian
274	KR559470.1	Puerto Rico	2014	N/A	Asian
275	KT327167.2	Mexico	2014	Homo sapiens	Asian
276	KT327166.2	Mexico	2014	Homo sapiens	Asian
277	KT327165.2	Mexico	2014	Homo sapiens	Asian
278	KT327163.2	Mexico	2014	Homo sapiens	Asian
279	KT327164.1	Mexico	2014	Homo sapiens	ECSA
280	KT336782.1	India	2013	N/A	ECSA
281	KT336781.1	India	2013	N/A	ECSA
282	KT336780.1	India	2012	N/A	ECSA
283	KT336779.1	India	2012	N/A	ECSA
284	KT336778.1	India	2010	N/A	ECSA
285	KT336777.1	India	2009	N/A	Asian
286	KR046234.1	Trinidad and Tobago	2014	Homo sapiens	Asian
287	KR046233.1	Trinidad and Tobago	2014	Homo sapiens	Asian
288	KR046232.1	Trinidad and Tobago	2014	Homo sapiens	Asian
289	KR046231.1	Trinidad and Tobago	2014	Homo sapiens	Asian
290	KR046230.1	Trinidad and Tobago	2014	Homo sapiens	Asian
291	KR046229.1	Trinidad and Tobago	2014	Homo sapiens	Asian
292	KR046228.1	Trinidad and Tobago	2014	Homo sapiens	Asian
293	KR046227.1	Trinidad and Tobago	2014	Homo sapiens	Asian
294	KR559498.1	Dominican Republic	2014	N/A	Asian
295	KR559497.1	N/A	2014	N/A	Asian
296	KR559496.1	Guyana	2014	N/A	Asian
297	KR559493.1	N/A	2014	N/A	Asian
298	KR559492.1	Saint Lucia	2014	N/A	Asian
299	KR559491.1	Colombia	2014	N/A	Asian
300	KR559490.1	Guyana	2014	N/A	Asian
301	KR559489.1	Jamaica	2014	N/A	Asian
302	KR559488.1	Honduras	2014	N/A	Asian
303	KR559487.1	Honduras	2014	N/A	Asian
304	KR559486.1	Panama	2014	N/A	Asian
305	KR559484.1	El Salvador	2014	N/A	Asian
306	KR559481.1	Guatemala	2014	N/A	Asian
307	KR559479.1	Dominican Republic	2014	N/A	Asian
308	KR559478.1	Haiti	2014	N/A	Asian
309	KR559477.1	Dominican Republic	2014	N/A	Asian
310	KR559476.1	Haiti	2014	N/A	Asian
311	KR559475.1	El Salvador	2014	N/A	Asian
312	KR559473.1	French Polynesia	2015	N/A	ECSA
313	KR559472.1	El Salvador	2014	N/A	Asian
314	KR559471.1	El Salvador	2014	N/A	Asian
315	KT449801.1	Reunion	N/A	Homo sapiens	Asian
316	KR264951.1	Puerto Rico	2014	Homo sapiens	Asian
317	KR264949.1	Puerto Rico	2014	Homo sapiens	Asian
318	KP851710.1	Mexico	2014	Homo sapiens	Asian
319	KP851709.1	Mexico	2014	Homo sapiens	ECSA
320	KP164572.1	Brazil	2014	Homo sapiens	ECSA
321	KP164571.1	Brazil	2014	Homo sapiens	ECSA
322	KP164570.1	Brazil	2014	Homo sapiens	Asian
323	KP164569.1	Brazil	2014	Homo sapiens	Asian
324	KP164568.1	Brazil	2014	Homo sapiens	Asian
325	KP164567.1	Brazil	2014	Homo sapiens	Asian
326	KM673291.1	Indonesia	2013	Homo sapiens	Asian
327	KM923920.1	Malaysia	2007	Macaca fascicularis	Asian
328	KM923919.1	Malaysia	2007	Macaca fascicularis	Asian
329	KM923918.1	Malaysia	2007	Macaca fascicularis	Asian
330	KM923917.1	Malaysia	2007	Macaca fascicularis	Asian
331	KJ689453.1	Micronesia	2013	N/A	Asian
332	KJ689452.1	Micronesia	2013	N/A	Asian
333	KJ451624.1	British Virgin Islands	2014	Homo sapiens	ECSA
334	KJ451623.1	Micronesia	2013	Homo sapiens	ECSA
335	KJ451622.1	Micronesia	2013	Homo sapiens	ECSA
336	KF590567.1	Myanmar	2010	Homo sapiens	ECSA
337	KF590566.1	Myanmar	2010	Homo sapiens	ECSA
338	KF590565.1	Myanmar	2010	Homo sapiens	ECSA
339	KF590564.1	Myanmar	2010	Homo sapiens	ECSA
340	KJ796852.1	Thailand	2009	N/A	ECSA
341	KJ796851.1	Thailand	2008	N/A	ECSA
342	KJ796850.1	Thailand	2009	N/A	ECSA
343	KJ796849.1	Thailand	2008	N/A	ECSA
344	KJ796848.1	Thailand	2008	N/A	ECSA
345	KJ796847.1	Thailand	2009	N/A	ECSA
346	KJ796846.1	India	2009	N/A	ECSA
347	KJ796845.1	India	2009	N/A	ECSA
348	KJ796844.1	India	2009	N/A	ECSA
349	JN558836.1	India	2009	Homo sapiens	Asian
350	JN558835.1	India	2008	Homo sapiens	ECSA
351	JN558834.1	India	2009	Homo sapiens	ECSA
352	FN295483.3	Malaysia	2006	Homo sapiens	Asian
353	FN295485.3	Malaysia	2008	Homo sapiens	ECSA
354	FN295487.2	Malaysia	2008	Homo sapiens	ECSA
355	FN295484.2	Malaysia	2006	Homo sapiens	ECSA
356	JX088705.1	China	2010	Homo sapiens	ECSA
357	GU189061.1	Sri Lanka	2006	Homo sapiens	ECSA
358	HM045823.1	Angola	1962	N/A	West African
359	HM045822.1	Central African Republic	1978	Homo sapiens	West African
360	HM045821.1	Senegal	1963	Chiroptera	West African
361	HM045820.1	Cote d'Ivoire	1993	Aedes africanus	West African
362	HM045819.1	Senegal	1993	Aedes dalzieli	West African
363	HM045818.1	Cote d'Ivoire	1981	Aedes luteocephalus	West African
364	HM045817.1	Senegal	2005	Homo sapiens	Asian
365	HM045816.1	Senegal	1966	Homo sapiens	Asian
366	HM045815.1	Senegal	1979	Aedes luteocephalus	ECSA
367	HM045814.1	Thailand	1975	Homo sapiens	ECSA
368	HM045813.1	India	1963	Homo sapiens	Asian
369	HM045812.1	Uganda	1982	Homo sapiens	ECSA
370	HM045811.1	Tanzania	1953	Homo sapiens	Asian
371	HM045810.1	Thailand	1958	Homo sapiens	West African
372	HM045809.1	Democratic Republic of the Congo	1960	Homo sapiens	ECSA
373	HM045808.1	Thailand	1978	Homo sapiens	ECSA
374	HM045807.1	Nigeria	1965	sentinel mouse	West African
375	HM045806.1	India	1986	N/A	Asian
376	HM045805.1	South Africa	1976	Aedes furcifer	Asian
377	HM045804.1	Senegal	N/A	Homo sapiens	ECSA
378	HM045803.1	India	1963	Homo sapiens	Asian
379	HM045802.1	Thailand	N/A	N/A	ECSA
380	HM045801.1	Sri Lanka	2007	Homo sapiens	West African
381	HM045800.1	Philippines	1985	Homo sapiens	Asian
382	HM045799.1	Sri Lanka	2007	Homo sapiens	Asian
383	HM045798.1	Senegal	1966	Homo sapiens	ECSA
384	HM045797.1	Indonesia	1985	Homo sapiens	ECSA
385	HM045796.1	Thailand	1995	Homo sapiens	ECSA
386	HM045795.1	South Africa	1976	Homo sapiens	ECSA
387	HM045794.1	USA	2006	Homo sapiens	Asian
388	HM045793.1	Central African Republic	N/A	N/A	Asian
389	HM045792.1	South Africa	1956	Homo sapiens	Asian
390	HM045791.1	Indonesia	1983	Homo sapiens	Asian
391	HM045790.1	Philippines	1985	Homo sapiens	Asian
392	HM045789.1	Thailand	1988	Homo sapiens	West African
393	HM045788.1	India	1973	Homo sapiens	West African
394	HM045787.1	Thailand	1995	Homo sapiens	ECSA
395	HM045786.1	Nigeria	1964	Homo sapiens	ECSA
396	HM045785.1	Senegal	1966	Aedes aegypti	ECSA
397	HM045784.1	Central African Republic	1984	Anopheles (Ceilia) funestus	ECSA
398	GU301781.1	Thailand	2009	Homo sapiens	ECSA
399	GU301780.1	Thailand	2008	Homo sapiens	ECSA
400	GU301779.1	Thailand	2009	Homo sapiens	West African
401	GU908223.1	Thailand	2009	Aedes albopictus	ECSA
402	GQ905863.1	Thailand	2009	Homo sapiens	ECSA
403	AY726732.1	Senegal	N/A	Aedes furcifer	Asian
404	FJ807899.1	Malaysia	2008	Homo sapiens	ECSA
405	FJ807898.1	Bangladesh	2008	Homo sapiens	ECSA
406	FJ807897.1	Indonesia	2007	Homo sapiens	ECSA
407	FJ807896.1	Singapore	2006	Homo sapiens	ECSA
408	GQ428215.1	India	2008	Homo sapiens	ECSA
409	GQ428214.1	India	2008	Homo sapiens	ECSA
410	GQ428213.1	India	2007	Homo sapiens	ECSA
411	GQ428212.1	India	2007	Homo sapiens	Asian
412	GQ428211.1	India	2006	Homo sapiens	Asian
413	GQ428210.1	India	2006	Homo sapiens	ECSA
414	EF452494.1	USA	N/A	N/A	ECSA
415	EF452493.1	Thailand	N/A	N/A	ECSA
416	FJ959103.1	Mauritius	2006	Homo sapiens	ECSA
417	EU244823.2	Italy	2007	N/A	ECSA
418	EU372006.1	India	2007	Homo sapiens	ECSA
419	EF210157.2	India	2006	Homo sapiens	ECSA
420	EF012359.1	Mauritius	N/A	N/A	ECSA
421	DQ443544.2	Reunion	N/A	Homo sapiens	ECSA
422	OR283254.1	India	N/A	Homo sapiens	ECSA
423	OR037306.2	China	2018	Homo sapiens	ECSA
424	OR037309.1	China	2019	Homo sapiens	ECSA
425	OR037308.1	China	2019	Homo sapiens	ECSA
426	OR037307.1	China	2019	Homo sapiens	ECSA
427	OK562602.1	Brazil	2018	Homo sapiens	ECSA
428	OK562601.1	Brazil	2018	Homo sapiens	ECSA
429	OK562600.1	Brazil	2018	Homo sapiens	ECSA
430	OK562599.1	Brazil	2018	Homo sapiens	ECSA
431	MZ703086.1	Brazil	2018	Homo sapiens	ECSA
432	MZ703085.1	Brazil	2018	Homo sapiens	ECSA
433	MW557661.1	Malaysia	2020	Homo sapiens	Asian
434	MW557660.1	Malaysia	2020	Homo sapiens	Asian
435	MW349426.1	Thailand	2020	Homo sapiens	Asian
436	OK316996.1	China	2019	Homo sapiens	Asian
437	OK316995.1	China	2019	Homo sapiens	Asian
438	OK316994.1	China	2019	Homo sapiens	Asian
439	OK316993.1	China	2019	Homo sapiens	Asian
440	OK316992.1	China	2019	Homo sapiens	Asian
441	OK316991.1	China	2019	Homo sapiens	ECSA
442	OK316990.1	China	2019	Homo sapiens	ECSA
443	OK316989.1	China	2019	Homo sapiens	ECSA
444	ON009843.1	Tanzania	1953	Homo sapiens	ECSA
445	ON009842.1	Brazil	2015	Homo sapiens	ECSA
446	MW281311.1	France	2017	Homo sapiens	ECSA
447	MW248364.1	China	2019	Homo sapiens	ECSA
448	MW248363.1	China	2019	Homo sapiens	ECSA
449	LC664166.1	Thailand	2020	Homo sapiens	ECSA
450	LC664165.1	Thailand	2020	Homo sapiens	ECSA
451	LC664164.1	Thailand	2020	Homo sapiens	ECSA
452	LC664163.1	Thailand	2020	Homo sapiens	ECSA
453	LC664162.1	Thailand	2020	Homo sapiens	ECSA
454	LC664161.1	Thailand	2020	Homo sapiens	ECSA
455	LC664160.1	Thailand	2020	Homo sapiens	ECSA
456	LC664159.1	Thailand	2020	Homo sapiens	ECSA
457	LC664158.1	Thailand	2020	Homo sapiens	ECSA
458	LC664157.1	Thailand	2020	Homo sapiens	ECSA
459	LC664156.1	Maldives	2019	Homo sapiens	ECSA
460	LC664155.1	Maldives	2019	Homo sapiens	ECSA
461	LC664154.1	Maldives	2019	Homo sapiens	ECSA
462	LC664153.1	Maldives	2019	Homo sapiens	ECSA
463	LC664152.1	Maldives	2019	Homo sapiens	ECSA
464	LC664151.1	Maldives	2019	Homo sapiens	ECSA
465	LC664150.1	Maldives	2019	Homo sapiens	ECSA
466	LC664149.1	Maldives	2019	Homo sapiens	ECSA
467	LC664148.1	Maldives	2019	Homo sapiens	ECSA
468	LC664147.1	Maldives	2019	Homo sapiens	ECSA
469	LC664146.1	Maldives	2019	Homo sapiens	ECSA
470	LC664145.1	Maldives	2019	Homo sapiens	ECSA
471	LC664144.1	Maldives	2019	Homo sapiens	ECSA
472	LC664143.1	Maldives	2019	Homo sapiens	ECSA
473	LC664142.1	Maldives	2019	Homo sapiens	ECSA
474	LC664141.1	Maldives	2019	Homo sapiens	ECSA
475	OL999095.1	Cambodia	2021	Homo sapiens	ECSA
476	OL999094.1	Cambodia	2021	Homo sapiens	ECSA
477	OL999093.1	Cambodia	2021	Homo sapiens	ECSA
478	OL999092.1	Cambodia	2021	Homo sapiens	ECSA
479	OL999091.1	Cambodia	2020	Homo sapiens	ECSA
480	OL979157.1	Cambodia	2020	Homo sapiens	ECSA
481	OL979156.1	Cambodia	2020	Homo sapiens	ECSA
482	OL979155.1	Cambodia	2020	Homo sapiens	ECSA
483	OL979154.1	Cambodia	2020	Homo sapiens	ECSA
484	OL979153.1	Cambodia	2020	Homo sapiens	ECSA
485	OL893107.1	Cambodia	2020	Homo sapiens	ECSA
486	OL893106.1	Cambodia	2020	Homo sapiens	ECSA
487	OL893105.1	Cambodia	2020	Homo sapiens	ECSA
488	OL849991.1	Cambodia	2020	Homo sapiens	ECSA
489	OL849990.1	Cambodia	2020	Homo sapiens	ECSA
490	OL741632.1	Cambodia	N/A	Homo sapiens	ECSA
491	OL741631.1	Cambodia	N/A	Homo sapiens	Asian
492	OL741630.1	Cambodia	2020	Homo sapiens	ECSA
493	OL705486.1	Cambodia	2020	Homo sapiens	ECSA
494	MW473668.1	USA	2018	N/A	ECSA
495	MW291576.1	China	2019	Homo sapiens	ECSA
496	MT668625.1	China	2019	Homo sapiens	ECSA
497	MW110477.1	China	2019	Homo sapiens	ECSA
498	MW110476.1	China	2019	Homo sapiens	ECSA
499	MW110475.1	China	2019	Homo sapiens	ECSA
500	MW110474.1	China	2019	Homo sapiens	ECSA
501	MW110473.1	China	2019	Homo sapiens	ECSA
502	MW110472.1	China	2019	Homo sapiens	ECSA
503	MT666073.1	Cameroon	2018	Homo sapiens	ECSA
504	MT666072.1	Cameroon	2016	Homo sapiens	ECSA
505	MT666071.1	Cameroon	2018	Homo sapiens	ECSA
506	MT640256.1	Thailand	2020	Homo sapiens	ECSA
507	MT640255.1	Thailand	2020	Homo sapiens	ECSA
508	MT495608.1	Thailand	2019	Homo sapiens	ECSA
509	MT495607.1	Thailand	2019	Homo sapiens	ECSA
510	MT495606.1	Thailand	2019	Homo sapiens	ECSA
511	MT495605.1	Thailand	2019	Homo sapiens	ECSA
512	MW321606.1	India	2016	Homo sapiens	ECSA
513	MW042255.1	India	2019	Homo sapiens	ECSA
514	MW042254.1	India	2014	Homo sapiens	ECSA
515	MT123010.1	China	2017	Homo sapiens	ECSA
516	MT123009.1	China	2017	Homo sapiens	ECSA
517	MT123008.1	China	2017	Homo sapiens	Asian
518	MT526903.1	Brazil	2017	Culex quinquefasciatus	Asian
519	MT526901.1	Brazil	2017	Aedes aegypti	Asian
520	KX262991.1	Saint Martin	2013	Homo sapiens	Asian
521	MT228633.1	Saint Martin	2013	Homo sapiens	ECSA
522	MT228632.1	Saint Martin	2013	Homo sapiens	ECSA
523	MT228631.1	Saint Martin	2013	Homo sapiens	ECSA
524	MN756625.1	China	2019	Homo sapiens	ECSA
525	MK993757.1	Brazil	2016	Homo sapiens	ECSA
526	MK993756.1	Brazil	2016	Homo sapiens	ECSA
527	MK993755.1	Brazil	2016	Homo sapiens	ECSA
528	MK518395.1	Brazil	2017	Aedes aegypti	ECSA
529	MN075150.1	Finland	2019	Homo sapiens	ECSA
530	MN075149.1	Finland	2019	Homo sapiens	ECSA
531	MK370033.1	India	2016	Homo sapiens	ECSA
532	MK370031.1	India	2015	Homo sapiens	ECSA
533	MK370030.1	India	2015	Homo sapiens	ECSA
534	MH124583.1	India	2016	Homo sapiens	ECSA
535	MH124582.1	India	2016	Homo sapiens	ECSA
536	MH124581.1	India	2016	Homo sapiens	ECSA
537	MH124580.1	India	2016	Homo sapiens	ECSA
538	MH124579.1	India	2010	Homo sapiens	ECSA
539	MH124578.1	India	2010	Homo sapiens	ECSA
540	MH124577.1	India	2010	Homo sapiens	ECSA
541	MH124576.1	India	2010	Homo sapiens	ECSA
542	MH124575.1	India	2010	Homo sapiens	ECSA
543	MH124574.1	India	2010	Homo sapiens	ECSA
544	MH124573.1	India	2010	Homo sapiens	ECSA
545	MH124572.1	India	2010	Homo sapiens	Asian
546	MH124571.1	India	2010	Homo sapiens	Asian
547	MH124570.1	India	2010	Homo sapiens	Asian
548	LC500222.1	Aruba	2015	Homo sapiens	Asian
549	LC500221.1	Aruba	2015	Homo sapiens	Asian
550	LC500220.1	Aruba	2015	Homo sapiens	Asian
551	LC500219.1	Aruba	2015	Homo sapiens	Asian
552	LC500218.1	Aruba	2015	Homo sapiens	Asian
553	LC500217.1	Aruba	2015	Homo sapiens	ECSA
554	LC500216.1	Aruba	2015	Homo sapiens	ECSA
555	LC500215.1	Aruba	2015	Homo sapiens	ECSA
556	MN630017.1	Australia	2019	Homo sapiens	ECSA
557	MK468801.1	Thailand	2018	Homo sapiens	ECSA
558	MK935344.1	Republic of the Congo	2019	Homo sapiens	ECSA
559	MK935343.1	Republic of the Congo	2019	Homo sapiens	ECSA
560	MK690206.1	Republic of the Congo	2019	Homo sapiens	ECSA
561	MK086029.1	Sri Lanka	2006	Homo sapiens	ECSA
562	MK473640.1	India	2016	Homo sapiens	ECSA
563	MK473638.1	India	2016	Homo sapiens	ECSA
564	MK473637.1	India	2016	Homo sapiens	ECSA
565	MK473636.1	India	2016	Homo sapiens	ECSA
566	MK473628.1	India	2016	Homo sapiens	ECSA
567	MK473627.1	India	2016	Homo sapiens	ECSA
568	MK473626.1	India	2016	Homo sapiens	ECSA
569	MK473625.1	India	2016	Homo sapiens	ECSA
570	MK473624.1	India	2016	Homo sapiens	ECSA
571	MK473623.1	India	2016	Homo sapiens	ECSA
572	MK473622.1	India	2016	Homo sapiens	ECSA
573	MK473621.1	India	2016	Homo sapiens	ECSA
574	MG912993.1	China	2017	Homo sapiens	ECSA
575	MG925665.1	China	2017	Homo sapiens	Asian
576	MG049915.1	Italy	2017	Homo sapiens	Asian
577	MF499120.1	China (Hong Kong)	2016	Homo sapiens	Asian
578	MF001519.1	USA	2015	Homo sapiens	Asian
579	MF001518.1	USA	2015	Homo sapiens	Asian
580	MF001517.1	USA	2015	Homo sapiens	Asian
581	MF001516.1	USA	2015	Homo sapiens	Asian
582	MF001515.1	USA	2015	Homo sapiens	Asian
583	MF001514.1	USA	2015	Homo sapiens	Asian
584	MF001513.1	USA	2015	Homo sapiens	Asian
585	MF001512.1	USA	2015	Homo sapiens	Asian
586	MF001511.1	USA	2015	Homo sapiens	Asian
587	MF001510.1	USA	2015	Homo sapiens	Asian
588	MF001509.1	USA	2015	Homo sapiens	Asian
589	MF001508.1	USA	2015	Homo sapiens	Asian
590	MF001507.1	USA	2015	Homo sapiens	Asian
591	MF001506.1	USA	2015	Homo sapiens	Asian
592	MF001505.1	USA	2015	Homo sapiens	Asian
593	KY704002.1	Nicaragua	2015	Homo sapiens	Asian
594	KY704001.1	Nicaragua	2015	Homo sapiens	Asian
595	KY704000.1	Nicaragua	2015	Homo sapiens	Asian
596	KY703999.1	Nicaragua	2015	Homo sapiens	Asian
597	KY703998.1	Nicaragua	2015	Homo sapiens	Asian
598	KY703997.1	Nicaragua	2015	Homo sapiens	Asian
599	KY703996.1	Nicaragua	2015	Homo sapiens	Asian
600	KY703995.1	Nicaragua	2015	Homo sapiens	Asian
601	KY703994.1	Nicaragua	2015	Homo sapiens	Asian
602	KY703993.1	Nicaragua	2014	Homo sapiens	Asian
603	KY703992.1	Nicaragua	2015	Homo sapiens	Asian
604	KY703991.1	Nicaragua	2015	Homo sapiens	Asian
605	KY703990.1	Nicaragua	2015	Homo sapiens	Asian
606	KY703989.1	Nicaragua	2014	Homo sapiens	Asian
607	KY703988.1	Nicaragua	2014	Homo sapiens	Asian
608	KY703987.1	Nicaragua	2015	Homo sapiens	Asian
609	KY703986.1	Nicaragua	2015	Homo sapiens	Asian
610	KY703985.1	Nicaragua	2015	Homo sapiens	Asian
611	KY703984.1	Nicaragua	2014	Homo sapiens	Asian
612	KY703983.1	Nicaragua	2014	Homo sapiens	Asian
613	KY703982.1	Nicaragua	2015	Homo sapiens	Asian
614	KY703980.1	Nicaragua	2015	Homo sapiens	Asian
615	KY703979.1	Nicaragua	2015	Homo sapiens	Asian
616	KY703978.1	Nicaragua	2015	Homo sapiens	Asian
617	KY703977.1	Nicaragua	2015	Homo sapiens	Asian
618	KY703976.1	Nicaragua	2015	Homo sapiens	Asian
619	KY703975.1	Nicaragua	2015	Homo sapiens	Asian
620	KY703974.1	Nicaragua	2015	Homo sapiens	Asian
621	KY703973.1	Nicaragua	2015	Homo sapiens	Asian
622	KY703972.1	Nicaragua	2014	Homo sapiens	Asian
623	KY703971.1	Nicaragua	2015	Homo sapiens	Asian
624	KY703970.1	Nicaragua	2015	Homo sapiens	Asian
625	KY703969.1	Nicaragua	2014	Homo sapiens	Asian
626	KY703968.1	Nicaragua	2015	Homo sapiens	Asian
627	KY703967.1	Nicaragua	2015	Homo sapiens	Asian
628	KY703966.1	Nicaragua	2015	Homo sapiens	Asian
629	KY703965.1	Nicaragua	2015	Homo sapiens	Asian
630	KY703963.1	Nicaragua	2015	Homo sapiens	Asian
631	KY703962.1	Nicaragua	2015	Homo sapiens	Asian
632	KY703961.1	Nicaragua	2015	Homo sapiens	Asian
633	KY703960.1	Nicaragua	2015	Homo sapiens	Asian
634	KY703959.1	Nicaragua	2014	Homo sapiens	Asian
635	KY703958.1	Nicaragua	2015	Homo sapiens	Asian
636	KY703957.1	Nicaragua	2015	Homo sapiens	Asian
637	KY703956.1	Nicaragua	2014	Homo sapiens	Asian
638	KY703955.1	Nicaragua	2015	Homo sapiens	Asian
639	KY703954.1	Nicaragua	2014	Homo sapiens	Asian
640	KY703952.1	Nicaragua	2015	Homo sapiens	Asian
641	KY703951.1	Nicaragua	2015	Homo sapiens	Asian
642	KY703950.1	Nicaragua	2014	Homo sapiens	Asian
643	KY703949.1	Nicaragua	2015	Homo sapiens	Asian
644	KY703948.1	Nicaragua	2015	Homo sapiens	Asian
645	KY703947.1	Nicaragua	2014	Homo sapiens	Asian
646	KY703946.1	Nicaragua	2015	Homo sapiens	Asian
647	KY703945.1	Nicaragua	2015	Homo sapiens	Asian
648	KY703944.1	Nicaragua	2015	Homo sapiens	Asian
649	KY703943.1	Nicaragua	2015	Homo sapiens	Asian
650	KY703942.1	Nicaragua	2015	Homo sapiens	Asian
651	KY703940.1	Nicaragua	2014	Homo sapiens	Asian
652	KY703938.1	Nicaragua	2015	Homo sapiens	Asian
653	KY703937.1	Nicaragua	2015	Homo sapiens	Asian
654	KY703936.1	Nicaragua	2015	Homo sapiens	Asian
655	KY703935.1	Nicaragua	2015	Homo sapiens	Asian
656	KY703934.1	Nicaragua	2015	Homo sapiens	Asian
657	KY703933.1	Nicaragua	2015	Homo sapiens	Asian
658	KY703932.1	Nicaragua	2015	Homo sapiens	Asian
659	KY703931.1	Nicaragua	2015	Homo sapiens	Asian
660	KY703930.1	Nicaragua	2015	Homo sapiens	Asian
661	KY703928.1	Nicaragua	2015	Homo sapiens	Asian
662	KY703927.1	Nicaragua	2015	Homo sapiens	Asian
663	KY703926.1	Nicaragua	2015	Homo sapiens	Asian
664	KY703925.1	Nicaragua	2015	Homo sapiens	Asian
665	KY703924.1	Nicaragua	2015	Homo sapiens	Asian
666	KY703923.1	Nicaragua	2015	Homo sapiens	Asian
667	KY703922.1	Nicaragua	2015	Homo sapiens	Asian
668	KY703921.1	Nicaragua	2015	Homo sapiens	Asian
669	KY703920.1	Nicaragua	2015	Homo sapiens	Asian
670	KY703919.1	Nicaragua	2015	Homo sapiens	Asian
671	KY703918.1	Nicaragua	2015	Homo sapiens	Asian
672	KY703917.1	Nicaragua	2016	Homo sapiens	Asian
673	KY703916.1	Nicaragua	2015	Homo sapiens	Asian
674	KY703915.1	Nicaragua	2015	Homo sapiens	Asian
675	KY703914.1	Nicaragua	2015	Homo sapiens	Asian
676	KY703913.1	Nicaragua	2015	Homo sapiens	Asian
677	KY703911.1	Nicaragua	2015	Homo sapiens	Asian
678	KY703910.1	Nicaragua	2015	Homo sapiens	Asian
679	KY703909.1	Nicaragua	2015	Homo sapiens	Asian
680	KY703908.1	Nicaragua	2014	Homo sapiens	Asian
681	KY703907.1	Nicaragua	2015	Homo sapiens	Asian
682	KY703906.1	Nicaragua	2015	Homo sapiens	Asian
683	KY703905.1	Nicaragua	2015	Homo sapiens	Asian
684	KY703904.1	Nicaragua	2014	Homo sapiens	Asian
685	KY703903.1	Nicaragua	2015	Homo sapiens	Asian
686	KY703902.1	Nicaragua	2015	Homo sapiens	Asian
687	KY703901.1	Nicaragua	2015	Homo sapiens	Asian
688	KY703900.1	Nicaragua	2015	Homo sapiens	Asian
689	KY703899.1	Nicaragua	2015	Homo sapiens	Asian
690	KY703898.1	Nicaragua	2015	Homo sapiens	Asian
691	KY703897.1	Nicaragua	2015	Homo sapiens	Asian
692	KY703896.1	Nicaragua	2014	Homo sapiens	Asian
693	KY703895.1	Nicaragua	2015	Homo sapiens	Asian
694	KY703894.1	Nicaragua	2015	Homo sapiens	Asian
695	KY703893.1	Nicaragua	2015	Homo sapiens	Asian
696	KY703892.1	Nicaragua	2015	Homo sapiens	Asian
697	KY703891.1	Nicaragua	2015	Homo sapiens	Asian
698	KY703890.1	Nicaragua	2015	Homo sapiens	Asian
699	KY703889.1	Nicaragua	2015	Homo sapiens	Asian
700	KY703888.1	Nicaragua	2015	Homo sapiens	Asian
701	KY680414.1	USA	2014	Homo sapiens	Asian
702	KY680413.1	USA	2014	Homo sapiens	Asian
703	KY680412.1	USA	2014	Homo sapiens	Asian
704	KY680411.1	USA	2014	Homo sapiens	Asian
705	KY680410.1	USA	2014	Homo sapiens	Asian
706	KY680409.1	USA	2014	Homo sapiens	Asian
707	KY680408.1	USA	2014	Homo sapiens	Asian
708	KY680407.1	USA	2014	Homo sapiens	Asian
709	KY680406.1	USA	2014	Homo sapiens	Asian
710	KY680405.1	USA	2014	Homo sapiens	Asian
711	KY680404.1	USA	2014	Homo sapiens	Asian
712	KY680403.1	USA	2014	Homo sapiens	Asian
713	KY680402.1	USA	2014	Homo sapiens	Asian
714	KY680401.1	USA	2014	Homo sapiens	Asian
715	KY680400.1	USA	2014	Homo sapiens	Asian
716	KY680399.1	USA	2014	Homo sapiens	Asian
717	KY680398.1	USA	2014	Homo sapiens	Asian
718	KY680397.1	USA	2014	Homo sapiens	Asian
719	KY680396.1	USA	2014	Homo sapiens	Asian
720	KY680395.1	USA	2014	Homo sapiens	Asian
721	KY680394.1	USA	2014	Homo sapiens	Asian
722	KY680393.1	USA	2014	Homo sapiens	Asian
723	KY680392.1	USA	2014	Homo sapiens	Asian
724	KY680391.1	USA	2014	Homo sapiens	Asian
725	KY680390.1	USA	2014	Homo sapiens	Asian
726	KY680389.1	USA	2015	Homo sapiens	Asian
727	KY680388.1	USA	2014	Homo sapiens	Asian
728	KY680387.1	USA	2014	Homo sapiens	Asian
729	KY680386.1	USA	2014	Homo sapiens	Asian
730	KY680385.1	USA	2014	Homo sapiens	Asian
731	KY680384.1	USA	2014	Homo sapiens	Asian
732	KY680383.1	USA	2014	Homo sapiens	Asian
733	KY680382.1	USA	2014	Homo sapiens	Asian
734	KY680381.1	USA	2014	Homo sapiens	Asian
735	KY680380.1	USA	2014	Homo sapiens	Asian
736	KY680379.1	USA	2014	Homo sapiens	Asian
737	KY680378.1	USA	2014	Homo sapiens	Asian
738	KY680377.1	USA	2014	Homo sapiens	Asian
739	KY680376.1	USA	2014	Homo sapiens	Asian
740	KY680375.1	USA	2014	Homo sapiens	Asian
741	KY680374.1	USA	2014	Homo sapiens	Asian
742	KY680373.1	USA	2014	Homo sapiens	Asian
743	KY680372.1	USA	2014	Homo sapiens	Asian
744	KY680371.1	USA	2014	Homo sapiens	Asian
745	KY680370.1	USA	2014	Homo sapiens	Asian
746	KY680369.1	USA	2014	Homo sapiens	Asian
747	KY680368.1	USA	2014	Homo sapiens	Asian
748	KY680367.1	USA	2014	Homo sapiens	Asian
749	KY680366.1	USA	2015	Homo sapiens	Asian
750	KY680364.1	USA	2014	Homo sapiens	Asian
751	KY680363.1	USA	2014	Homo sapiens	Asian
752	KY680362.1	USA	2014	Homo sapiens	Asian
753	KY680361.1	USA	2014	Homo sapiens	Asian
754	KY680360.1	USA	2014	Homo sapiens	Asian
755	KY680359.1	USA	2014	Homo sapiens	Asian
756	KY680358.1	USA	2014	Homo sapiens	Asian
757	KY680357.1	USA	2014	Homo sapiens	Asian
758	KY680356.1	USA	2014	Homo sapiens	Asian
759	KY680355.1	USA	2014	Homo sapiens	Asian
760	KY680354.1	USA	2014	Homo sapiens	Asian
761	KY680353.1	USA	2014	Homo sapiens	Asian
762	KY680352.1	USA	2014	Homo sapiens	Asian
763	KY680351.1	USA	2014	Homo sapiens	Asian
764	KY680350.1	USA	2014	Homo sapiens	Asian
765	KY680349.1	USA	2014	Homo sapiens	ECSA
766	KY680348.1	USA	2014	Homo sapiens	Asian
767	KY680347.1	USA	2014	Homo sapiens	Asian
768	KY575574.1	USA	1995	Homo sapiens	ECSA
769	KY575573.1	USA	2014	Homo sapiens	ECSA
770	KY575572.1	USA	2014	Homo sapiens	Asian
771	KY575571.1	USA	2006	Homo sapiens	ECSA
772	KY575570.1	USA	2008	Homo sapiens	ECSA
773	KY575569.1	USA	2014	Homo sapiens	Asian
774	KY575568.1	USA	2006	Homo sapiens	Asian
775	KY575567.1	USA	2006	Homo sapiens	ECSA
776	KY575566.1	USA	2014	Homo sapiens	ECSA
777	KY575565.1	USA	2014	Homo sapiens	Asian
778	KY038947.2	Central African Republic	1983	Homo sapiens	Asian
779	KY038946.1	Central African Republic	1975	Aedes opok	Asian
780	KY415985.1	Haiti	2014	Homo sapiens	Asian
781	KY415984.1	Haiti	2014	Homo sapiens	Asian
782	KY415983.1	Haiti	2014	Homo sapiens	Asian
783	KY415982.1	Haiti	2014	Homo sapiens	Asian
784	KY415981.1	Haiti	2014	Homo sapiens	Asian
785	KY415980.1	Haiti	2014	Homo sapiens	ECSA
786	KY415979.1	Haiti	2014	Homo sapiens	ECSA
787	KY415978.1	Haiti	2014	Homo sapiens	West African
788	KX262997.1	Malaysia	2009	Homo sapiens	Asian
789	KX262996.1	Cameroon	2006	Homo sapiens	ECSA
790	KX262995.1	Senegal	1983	Aedes furcifer	Asian
791	KX262994.1	French Guiana	2014	Homo sapiens	ECSA
792	KX262993.1	Italy	2007	Homo sapiens	Asian
793	KX262992.1	Guadeloupe	2014	Homo sapiens	Asian
794	KX262990.1	N/A	1959	N/A	West African
795	KX262989.1	Italy	2007	Homo sapiens	Asian
796	KX262988.1	Thailand	1988	Homo sapiens	ECSA
797	KX262987.1	Thailand	1996	Homo sapiens	ECSA
798	KX262986.1	Senegal	1983	Aedes furcifer	ECSA
799	LN898093.1	Martinique	2013	Homo sapiens	ECSA
800	AB455494.1	N/A	2006	Homo sapiens	ECSA
801	AB455493.1	N/A	2006	Homo sapiens	ECSA
802	KP164869.1	Thailand	2009	N/A	ECSA
803	KP003812.1	Gabon	2007	Homo sapiens	ECSA
804	KP003811.1	Italy	2007	Homo sapiens	ECSA
805	KP003810.1	Italy	2007	Homo sapiens	Asian
806	KP003809.1	Mayotte	2006	Homo sapiens	ECSA
807	KP003808.1	Madagascar	2006	Homo sapiens	Asian
808	KP003807.1	France	2006	Homo sapiens	ECSA
809	KJ679578.1	India	2011	Homo sapiens	ECSA
810	KJ679577.1	India	2011	Homo sapiens	ECSA
811	KF318729.1	China	2012	Homo sapiens	ECSA
812	KC862329.1	Indonesia	2010	Homo sapiens	ECSA
813	HE806461.1	New Caledonia	2011	Homo sapiens	ECSA
814	FR717337.1	France	2005	Homo sapiens	Asian
815	FR717336.1	France	2005	Homo sapiens	Asian
816	GU199353.1	China	2008	Homo sapiens	Asian
817	GU199352.1	China	2008	Homo sapiens	Asian
818	GU199351.1	China	2008	Homo sapiens	Asian
819	GU199350.1	China	2008	Homo sapiens	ECSA
820	EU703762.1	Malaysia	2006	Homo sapiens	ECSA
821	EU703761.1	Malaysia	2006	Homo sapiens	ECSA
822	EU703760.1	Malaysia	2006	Homo sapiens	ECSA
823	EU703759.1	Malaysia	2006	Homo sapiens	ECSA
824	L37661.3	USA	N/A	N/A	ECSA
825	FJ000069.1	India	2007	Homo sapiens	ECSA
826	FJ000068.1	India	2006	Homo sapiens	ECSA
827	FJ000067.1	India	2006	Homo sapiens	ECSA
828	FJ000066.1	India	2006	Homo sapiens	ECSA
829	FJ000065.1	India	2006	Homo sapiens	Asian
830	FJ000064.1	India	2006	Homo sapiens	Asian
831	FJ000063.1	India	2006	Homo sapiens	ECSA
832	FJ000062.1	India	2006	Homo sapiens	ECSA
833	EU564335.1	India	2006	Homo sapiens	ECSA
834	EU564334.1	Mauritius	2006	Homo sapiens	ECSA
835	EF027141.1	India	N/A	N/A	ECSA
836	EF027140.1	India	N/A	N/A	ECSA
837	EF027139.1	India	N/A	N/A	ECSA
838	EF027138.1	India	N/A	N/A	ECSA
839	EF027137.1	India	N/A	N/A	Asian
840	EF027136.1	India	N/A	N/A	Asian
841	EF027135.1	India	N/A	N/A	Asian
842	EF027134.1	India	N/A	N/A	Asian
843	LC259094.1	Angola	2016	Homo sapiens	Asian
844	LC259093.1	Malaysia	2009	Homo sapiens	Asian
845	LC259092.1	Cuba	2016	Homo sapiens	Asian
846	LC259091.1	Indonesia	2015	Homo sapiens	Asian
847	LC259090.1	Colombia	2015	Homo sapiens	Asian
848	LC259089.1	Dominica	2014	Homo sapiens	Asian
849	LC259088.1	Tonga	2014	Homo sapiens	Asian
850	LC259087.1	Indonesia	2013	Homo sapiens	ECSA
851	LC259086.1	Indonesia	2013	Homo sapiens	ECSA
852	LC259085.1	Indonesia	2012	Homo sapiens	ECSA
853	LC259084.1	Philippines	2012	Homo sapiens	ECSA
854	LC259083.1	Indonesia	2009	Homo sapiens	ECSA
855	LC259082.1	Thailand	1958	Homo sapiens	ECSA
856	KY057363.1	India	2016	Homo sapiens	ECSA
857	KC614648.1	Yemen	2011	Aedes aegypti	ECSA
858	MK370032.1	India	2016	Homo sapiens	ECSA
859	MK163628.1	Sudan	2018	Homo sapiens	Asian
860	KX619423.1	India	2014	Homo sapiens	Asian
861	KX619422.1	India	2014	Homo sapiens	Asian
862	KX619426.1	India	2015	Homo sapiens	Asian
863	KX619425.1	India	2015	Homo sapiens	Asian
864	KX619424.1	India	2015	Homo sapiens	Asian
865	KY435486.1	British Virgin Islands	2014	Homo sapiens	Asian
866	KY435485.1	Dominica	2014	Homo sapiens	Asian
867	KY435484.1	Dominica	2014	Homo sapiens	Asian
868	KY435483.1	Anguilla	2014	Homo sapiens	Asian
869	KY435482.1	Saint Kitts and Nevis	2014	Homo sapiens	Asian
870	KY435481.1	Saint Lucia	2014	Homo sapiens	Asian
871	KY435480.1	Haiti	2014	Homo sapiens	Asian
872	KY435479.1	Antigua and Barbuda	2014	Homo sapiens	Asian
873	KY435478.1	Guyana	2014	Homo sapiens	Asian
874	KY435477.1	Guyana	2014	Homo sapiens	Asian
875	KY435476.1	Turks and Caicos Islands	2014	Homo sapiens	Asian
876	KY435475.1	Saint Vincent and the Grenadines	2014	Homo sapiens	Asian
877	KY435474.1	Saint Lucia	2014	Homo sapiens	Asian
878	KY435473.1	Saint Lucia	2014	Homo sapiens	Asian
879	KY435472.1	Grenada	2014	Homo sapiens	Asian
880	KY435471.1	Turks and Caicos Islands	2014	Homo sapiens	Asian
881	KY435470.1	Bahamas	2014	Homo sapiens	Asian
882	KY435469.1	Grenada	2014	Homo sapiens	Asian
883	KY435468.1	Jamaica	2014	Homo sapiens	Asian
884	KY435467.1	Montserrat	2014	Homo sapiens	Asian
885	KY435466.1	Barbados	2014	Homo sapiens	Asian
886	KY435465.1	Trinidad and Tobago	2014	Homo sapiens	Asian
887	KY435464.1	Barbados	2014	Homo sapiens	Asian
888	KY435463.1	Suriname	2014	Homo sapiens	Asian
889	KY435462.1	Jamaica	2014	Homo sapiens	Asian
890	KY435461.1	Jamaica	2014	Homo sapiens	Asian
891	KY435460.1	Cayman Islands	2014	Homo sapiens	Asian
892	KY435459.1	Cayman Islands	2014	Homo sapiens	ECSA
893	KY435458.1	Guyana	2014	Homo sapiens	Asian
894	KY435457.1	Montserrat	2014	Homo sapiens	ECSA
895	KY435456.1	Suriname	2014	Homo sapiens	ECSA
896	KY435455.1	Anguilla	2014	Homo sapiens	Asian
897	KY435454.1	Trinidad and Tobago	2011	Homo sapiens	Asian
898	KJ941050.1	USA	2006	Homo sapiens	ECSA
899	AB860301.3	Philippines	2013	Homo sapiens	Asian
900	OR453563.1	Brazil	2020	Homo sapiens	ECSA
901	OL589270.1	Cambodia	2020	Homo sapiens	ECSA
902	MK286899.1	India	2017	Homo sapiens	ECSA
903	MK286898.1	India	2018	Homo sapiens	ECSA
904	MK286897.1	India	2018	Homo sapiens	ECSA
905	MK286896.1	India	2017	Homo sapiens	ECSA
906	MK286895.1	India	2014	Homo sapiens	ECSA
907	MK286894.1	India	2017	Homo sapiens	ECSA
908	MK286893.1	India	2017	Homo sapiens	ECSA
909	MK473635.1	India	2016	Homo sapiens	ECSA
910	MK473634.1	India	2016	Homo sapiens	ECSA
911	MK473632.1	India	2016	Homo sapiens	ECSA
912	MK473631.1	India	2016	Homo sapiens	ECSA
913	MK473630.1	India	2016	Homo sapiens	ECSA
914	MK473629.1	India	2016	Homo sapiens	ECSA
915	EU037962.1	Mauritius	N/A	N/A	ECSA
916	KC149889.1	Netherlands	2010	N/A	ECSA
917	KC149888.1	Netherlands	2010	N/A	ECSA
918	KC149887.1	Netherlands	2010	N/A	ECSA
919	MG280943.1	N/A	N/A	N/A	ECSA
920	JQ067624.1	N/A	N/A	N/A	ECSA
921	MF580946.1	N/A	N/A	N/A	ECSA
922	AF369024.2	N/A	N/A	N/A	ECSA
923	HQ456255.1	N/A	N/A	N/A	ECSA
924	HQ456254.1	N/A	N/A	N/A	ECSA
925	HQ456253.1	N/A	N/A	N/A	ECSA
926	HQ456252.1	N/A	N/A	N/A	ECSA
927	HQ456251.1	N/A	N/A	N/A	ECSA
928	AF490259.3	N/A	N/A	N/A	ECSA
929	NC_004162.2	N/A	N/A	N/A	ECSA
