# Supplementary material for: Global Transmission and Evolution of Chikungunya Virus: Origins, Adaptive Mutations, and Intercontinental Spread of the Three Genotypes
Source: Transbound Emerg Dis. 2025 Nov 26;2025:3315650. doi: 10.1155/tbed/3315650 (PMC12674863; doi:10.1155/tbed/3315650)
Supplement: Supporting Information 2 — Table S2. Sampling data for Bayesian phylogenetic analysis. [file 3315650.f2.xlsx]

## Sheet: Supplementary table4
Supplementary table2. Sampling data for Bayesian phylogenetic analysis
	genotype	genbank	time	country
1	ECSA	HM045823.1	1962	Angola
2		LC259094.1	2016	Angola
3		OP615963.1	2016	Argentina
4		KY751908.1	2016	Australia
5		MN630017.1	2019	Australia
6		FJ807898.1	2008	Bangladesh
7		MK468617.1	2017	Bangladesh
8		MK468610.1	2017	Bangladesh
9		MF773567.1	2011	Borneo
10		KP164569.1	2014	Brazil
11		ON009842.1	2015	Brazil
12		KY055011.1	2016	Brazil
13		MT526900.1	2017	Brazil
14		MH823665.1	2017	Brazil
15		MT526901.1	2017	Brazil
16		OK562602.1	2018	Brazil
17		OK562599.1	2018	Brazil
18		MZ703085.1	2018	Brazil
19		OL898669.1	2020	Brazil
20		OL898715.1	2021	Brazil
21		OL898712.1	2021	Brazil
22		OL898707.1	2021	Brazil
23		OL898706.1	2021	Brazil
24		OL898703.1	2021	Brazil
25		OL898692.1	2021	Brazil
26		OL898681.1	2021	Brazil
27		OL898667.1	2021	Brazil
28		OL999093.1	2021	Cambodia
29		OL979154.1	2020	Cambodia
30		OL705486.1	2020	Cambodia
31		MT666072.1	2016	Cameroon
32		MT666071.1	2018	Cameroon
33		KX262996.1	2006	Cameroon
34		HM045822.1	1978	Central African Republic
35		HM045784.1	1984	Central African Republic
36		KY038947.2	1983	Central African Republic
37		KY038946.1	1975	Central African Republic
38		GU199352.1	2008	China
39		MG664850.1	2010	China
40		MF499120.1	2016	China
41		MG912993.1	2017	China
42		OR037306.2	2018	China
43		MN402889.1	2019	China
44		MN402883.1	2019	China
45		MW110475.1	2019	China
46		MK935344.1	2019	Republic of the Congo
47		MK935343.1	2019	Republic of the Congo
48		HM045809.1	1960	Democratic Republic of the Congo
49		MT636920.1	2019	Democratic Republic of the Congo
50		MT636912.1	2019	Democratic Republic of the Congo
51		MN075150.1	2019	Finland
52		MN075149.1	2019	Finland
53		MW281311.1	2017	France
54		KP003807.1	2006	France
55		FR717337.1	2005	France
56		KP003812.1	2007	Gabon
57		MG000876.1	2016	Haiti
58		MW042255.1	2019	India
59		MW042254.1	2014	India
60		HM045806.1	1986	India
61		GQ428210.1	2006	India
62		FJ000065.1	2006	India
63		EU372006.1	2007	India
64		GQ428214.1	2008	India
65		KJ796844.1	2009	India
66		KT336778.1	2010	India
67		KJ679578.1	2011	India
68		KT336779.1	2012	India
69		KT336781.1	2013	India
70		KX619422.1	2014	India
71		MK286895.1	2014	India
72		KX619424.1	2015	India
73		MW321606.1	2016	India
74		MK473630.1	2016	India
75		MK286894.1	2017	India
76		MK286897.1	2018	India
77		ON838556.1	2022	India
78		KC862329.1	2010	Indonesia
79		KX262989.1	2007	Italy
80		KP003811.1	2007	Italy
81		MH754507.1	2017	Italy
82		MK120200.1	2017	Italy
83		MT526802.1	2014	Kenya
84		MH423803.1	2016	Kenya
85		MH423798.1	2016	Kenya
86		KP003808.1	2006	Madagascar
87		KT324224.1	2008	Malaysia
88		MF773568.1	2008	Malaysia
89		KT324227.1	2009	Malaysia
90		KT324226.1	2009	Malaysia
91		MW557661.1	2020	Malaysia
92		LC664152.1	2019	Maldives
93		LC664146.1	2019	Maldives
94		LC664141.1	2019	Maldives
95		FJ959103.1	2006	Mauritius
96		KP003809.1	2006	Mayotte
97		MN402887.1	2019	Myanmar
98		KF590567.1	2010	Myanmar
99		KC149889.1	2010	Netherlands
100		MF774617.1	2016	Pakistan
101		MF774616.1	2016	Pakistan
102		MF773569.1	2013	Papua New Guinea
103		HM045821.1	1963	Senegal
104		FJ445484.2	2008	Singapore
105		FJ445463.2	2008	Singapore
106		HM045805.1	1976	South Africa
107		HM045795.1	1976	South Africa
108		HM045792.1	1956	South Africa
109		FJ445427.2	2007	Sri Lanka
110		FJ445426.2	2008	Sri Lanka
111		FJ513628.1	2008	Sri Lanka
112		GU189061.1	2006	Sri Lanka
113		HM045811.1	1953	Tanzania
114		ON009843.1	1953	Tanzania
115		KJ796849.1	2008	Thailand
116		GU301779.1	2009	Thailand
117		ON262792.1	2012	Thailand
118		KX009169.1	2013	Thailand
119		MZ443813.1	2018	Thailand
120		MN974211.1	2018	Thailand
121		MN974220.1	2018	Thailand
122		MN974216.1	2018	Thailand
123		ON262795.1	2019	Thailand
124		MN974224.1	2019	Thailand
125		MN974210.1	2019	Thailand
126		MN974205.1	2019	Thailand
127		MW349426.1	2020	Thailand
128		LC664163.1	2020	Thailand
129		LC664159.1	2020	Thailand
130		MT640255.1	2020	Thailand
131		HM045812.1	1982	Uganda
132		KJ941050.1	2006	USA
133		KY575574.1	1995	USA
134		KY575571.1	2006	USA
135		KY575570.1	2008	USA
136		KY575568.1	2006	USA
137		KY575567.1	2006	USA
138		KC614648.1	2011	Yemen
1	Asian	KY435483.1	2014	Anguilla
2		KY435455.1	2014	Anguilla
3		KY435479.1	2014	Antigua and Barbuda
4		OP615962.1	2015	Argentina
5		OP615961.1	2014	Argentina
6		LC500222.1	2015	Aruba
7		LC500217.1	2015	Aruba
8		KY435470.1	2014	Bahamas
9		KY435466.1	2014	Barbados
10		KY435464.1	2014	Barbados
11		KY435486.1	2014	British Virgin Islands
12		KY435460.1	2014	Cayman Islands
13		KY435459.1	2014	Cayman Islands
14		MH670649.1	2009	China
15		MG664851.1	2012	China
16		KF318729.1	2012	China
17		OK316993.1	2019	China
18		OK316992.1	2019	China
19		MH359140.1	2014	Colombia
20		MH329302.1	2014	Colombia
21		MH329297.1	2014	Colombia
22		MH329296.1	2014	Colombia
23		MH329294.1	2014	Colombia
24		LC259092.1	2016	Cuba
25		KY435485.1	2014	Dominica
26		KY435484.1	2014	Dominica
27		LC259089.1	2014	Dominica
28		KR559477.1	2014	Dominican Republic
29		KR559472.1	2014	ElSalvador
30		KX262994.1	2014	French Guiana
31		KR559473.1	2015	French Polynesia
32		KY435472.1	2014	Grenada
33		KY435469.1	2014	Grenada
34		KX262992.1	2014	Guadeloupe
35		KR559481.1	2014	Guatemala
36		KY435478.1	2014	Guyana
37		KY435458.1	2014	Guyana
38		KR559496.1	2014	Guyana
39		KY435480.1	2014	Haiti
40		KR559478.1	2014	Haiti
41		KY415979.1	2014	Haiti
42		KY415981.1	2014	Haiti
43		KR559488.1	2014	Honduras
44		HM045803.1	1963	India
45		HM045788.1	1973	India
46		MF773561.1	2011	Indonesia
47		HM045791.1	1983	Indonesia
48		HM045797.1	1985	Indonesia
49		FJ807897.1	2007	Indonesia
50		LC259083.1	2009	Indonesia
51		LC259085.1	2012	Indonesia
52		KM673291.1	2013	Indonesia
53		KY435461.1	2014	Jamaica
54		MF773562.1	2015	Kiribati
55		EU703761.1	2006	Malaysia
56		KM923919.1	2007	Malaysia
57		KX168429.1	2009	Malaysia
58		LN898093.1	2013	Martinique
59		KT327163.2	2014	Mexico
60		MG921596.1	2015	Mexico
61		KJ689452.1	2013	Micronesia
62		KJ451623.1	2013	Micronesia
63		KY435467.1	2014	Montserrat
64		KY435457.1	2014	Montserrat
65		HE806461.1	2011	New Caledonia
66		KY703917.1	2016	Nicaragua
67		KY703993.1	2014	Nicaragua
68		KY703956.1	2014	Nicaragua
69		KY703972.1	2014	Nicaragua
70		KY703938.1	2015	Nicaragua
71		KY703907.1	2015	Nicaragua
72		KY703999.1	2015	Nicaragua
73		KY703985.1	2015	Nicaragua
74		KY703976.1	2015	Nicaragua
75		KY703944.1	2015	Nicaragua
76		KY703966.1	2015	Nicaragua
77		KR559486.1	2014	Panama
78		MF773564.1	2016	Philippines
79		MF773563.1	2014	Philippines
80		KT308160.1	2012	Philippines
81		HM045800.1	1985	Philippines
82		HM045790.1	1985	Philippines
83		KR559474.1	2014	Puerto Rico
84		KR264949.1	2014	Puerto Rico
85		KY435482.1	2014	Saint Kitts and Nevis
86		KY435481.1	2014	Saint Lucia
87		KY435474.1	2014	Saint Lucia
88		KX262991.1	2013	Saint Martin
89		KY435475.1	2014	Saint Vincent and the Grenadines
90		MF773559.1	2014	Samoa
91		KY435463.1	2014	Suriname
92		KY435456.1	2014	Suriname
93		KX262988.1	1988	Thailand
94		HM045810.1	1958	Thailand
95		LC259082.1	1958	Thailand
96		HM045814.1	1975	Thailand
97		HM045808.1	1978	Thailand
98		HM045789.1	1988	Thailand
99		HM045796.1	1995	Thailand
100		HM045787.1	1995	Thailand
101		KX262987.1	1996	Thailand
102		MF773565.1	2010	Timor-Leste
103		LC259088.1	2014	Tonga
104		KY435465.1	2014	Trinidad and Tobago
105		KY435454.1	2011	Trinidad and Tobago
106		KR046232.1	2014	Trinidad and Tobago
107		KR046231.1	2014	Trinidad and Tobago
108		KY435476.1	2014	Turks and Caicos Islands
109		KY435471.1	2014	Turks and Caicos Islands
110		KY680389.1	2015	USA
111		KY680366.1	2015	USA
112		KY680364.1	2014	USA
113		KY680382.1	2014	USA
114		KY680362.1	2014	USA
115		KY680383.1	2014	USA
116		KY680399.1	2014	USA
117		KY680388.1	2014	USA
118		KY680407.1	2014	USA
119		KY680368.1	2014	USA
1	WA	HM045816.1	1966	Senegal
2		HM045815.1	1979	Senegal
3		HM045785.1	1966	Senegal
4		HM045798.1	1966	Senegal
5		HM045786.1	1964	Nigeria
6		HM045807.1	1965	Nigeria
7		KX262986.1	1983	Senegal
8		KX262995.1	1983	Senegal
9		HM045817.1	2005	Senegal
10		HM045818.1	1981	Cote d'Ivoire
11		HM045819.1	1993	Senegal
12		HM045820.1	1993	Cote d'Ivoire
