# Supplementary material for: Global Transmission and Evolution of Chikungunya Virus: Origins, Adaptive Mutations, and Intercontinental Spread of the Three Genotypes
Source: Transbound Emerg Dis. 2025 Nov 26;2025:3315650. doi: 10.1155/tbed/3315650 (PMC12674863; doi:10.1155/tbed/3315650)
Supplement: Supporting Information 5 — Table S3. Amino acid comparison of positively selected loci of CHIKV in three genotypes (number in parentheses is the number of sequences). [file 3315650.f5.xlsx]

## Sheet: Supplementary table2
Supplementary Table3. Amino acid comparison of positively selected loci of CHIKV in three genotypes (number in parentheses is the number of sequences)
protein	Nsp1			Nsp2	Nsp3		Nsp4	C	E3	E2	6K	E1
sites genotype	171	221	253	218	384	457	473	81	33	246	47	4	211	291	321
WA(10)	R(8)	R(10)	K(10)	S(10)	E(7)	V(10)	D(10)	P(10)	S(10)	A(10)	A(9)	V(10)	K(10)	V(10)	T(9)
	G(1)
	S(1)				D(3)						V(1)				A(1)
Asian(376)	R(373）	R(372)	M(269)	S(376)	G(375)	I(351)	D(376)	T(338)	K(374)	A(369)	T(369)	V(376)	E(376)	V(372)	A(369)
									E(1)	V(5)				A(3)	T(5)
	Q(3)	G(4)	T(7)		E(1)	T(25)		M(38)	N(1)	D(2)	I(2)			I(1)	V(2)
ECSA(429)	R(409)	R(423)	K(375)	T(427)	G(427)	T(429)	D(423)	T(428)	E(429)	A(424)	A(426)	V(414)	E(182)	V(426)	A(429)
													K(180)
		G(5)	M(49)				Y(3)				V(2)		T(50)
	Q(20)			I(2)	R(2)			A(1)		D(5)		A(15)	N(14)	I(3)
		S(1)	E(4)				G(2)				G(1)		R(1)
			R(1)				A(1)						I(3)
