# Supplementary material for: Global Transmission and Evolution of Chikungunya Virus: Origins, Adaptive Mutations, and Intercontinental Spread of the Three Genotypes
Source: Transbound Emerg Dis. 2025 Nov 26;2025:3315650. doi: 10.1155/tbed/3315650 (PMC12674863; doi:10.1155/tbed/3315650)
Supplement: Supporting Information 6 — Table S4. Highly mutated sites in proteins of CHIKV (the points marked in red are those where the hydrophobicity of the amino acid has changed, numbers in parentheses are sequence numbers). [file 3315650.f6.xlsx]

## Sheet: Supplementary Table3
Supplementary Table4. Highly mutated sites in proteins of CHIKV(The points marked in red are those where the hydrophobicity of the amino acid has changed，Numbers in parentheses are sequence numbers)
protein	site	Entropy	consensus	mutation	amino acid properties
Nsp1	128	0.717	T (508)	K (297)	(polar, none-charge) to (polar, positive-charge)
	253	0.772	M (418)	K (385)	(non-polar, none-charge) to (polar, positive-charge)
	478	0.702	T (453)	A (360)	(polar, none-charge) to (non-polar, none-charge)
	488	0.74	Q (496)	R (305)	(polar, none-charge) to (polar, positive-charge)
	507	0.753	R (431)	H (373)	(polar, positive-charge) to (non-polar, none-charge)
Nsp3	336	0.763	T (442)	M (361)	(polar, none-charge) to (non-polar, none-charge)
	337	0.738	T (494)	I (309)	(polar, none-charge) to (non-polar, none-charge)
	353	0.756	I (431)	T (374)	(non-polar, none-charge) to (polar, none-charge)
	413	0.764	T (450)	I (350)	(polar, none-charge) to (non-polar, none-charge)
	437	0.915	V (429)	T (332)	(non-polar, none-charge) to (polar, none-charge)
	457	0.743	T (454)	I (351)	(polar, none-charge) to (non-polar, none-charge)
	459	0.772	T (437)	V (362)	(polar, none-charge) to (non-polar, none-charge)
Nsp4	91	1.041	K (386)	G (163)	(polar, positive-charge) to (polar, none-charge)
	107	0.752	T (434)	V (370)	(polar, none-charge) to (non-polar, none-charge)
	506	0.785	L (404)	Q (394)	(non-polar, none-charge) to (polar, none-charge)
E3	33	0.757	E (430)	K (374)	(polar, negative-charge) to (polar, positive-charge)
E2	5	0.708	N (453)	H (359)	(polar, none-charge) to (polar, positive-charge)
	205	0.994	D (396)	G (305)	(polar, negative-charge) to (polar, none-charge)
	318	0.764	V (427)	R (376)	(non-polar, none-charge) to (polar, positive-charge)
6K	47	0.736	A (435)	T (374)	(non-polar, none-charge) to (polar, none-charge)
E1	145	0.781	T (429)	A (370)	(polar, none-charge) to (non-polar, none-charge)
	211	0.857	E (558)	K (191)	(polar, negative-charge) to (polar, positive-charge)
	304	0.703	P (451)	S (362)	(non-polar, none-charge) to (polar, none-charge)
